# Supplementary material for: Colorectal Cancer in Inflammatory Bowel Diseases: Epidemiology and Prevention: A Review
Source: Cancers (Basel). 2022 Aug 31;14(17):4254. doi: 10.3390/cancers14174254 (PMC9454776; doi:10.3390/cancers14174254)
Supplement: Supplementary file 1 [file cancers-14-04254-s001.zip]

Archive with 1 entries (1 files):
- cancers-1823554-supplementary.pdf
